# Supplementary material for: Do Multiple Sex/Gender Dimensions Play a Role in the Association of Green Space and Self-Rated Health? Model-Based Recursive Partitioning Results from the KORA INGER Study
Source: Int J Environ Res Public Health. 2023 Mar 23;20(7):5241. doi: 10.3390/ijerph20075241 (PMC10094300; doi:10.3390/ijerph20075241)
Supplement: Supplementary file 1 [file ijerph-20-05241-s001.zip]

Archive with 3 entries (3 files):
- Supplementary_Material_S1_Results_with_40_Covariates.pdf
- Supplementary_Material_S2_Results_with_53_Covariates.pdf
- Supplementary_Material_S3_Containing_Supplementary_Fig1-2_Tab1-3.pdf
